# Supplementary material for: Absence of Ataxin-3 Leads to Enhanced Stress Response in C. elegans
Source: PLoS One. 2011 Apr 19;6(4):e18512. doi: 10.1371/journal.pone.0018512 (PMC3079722; doi:10.1371/journal.pone.0018512)
Supplement: Table S2 — Proteomic results from LC-ESI-MS/MS analysis of two ataxin-3 knockout strains in a basal condition and after heat shock. (XLS) [file pone.0018512.s002.xls]

## Sheet: Basal
Basal
Accession	Gene Name	Description	gk193/wt	p value	tm1689/wt	p value
Y38F2AL.4	vha-3	vha-3 and vha-2 encode an ortholog of subunit c of the membrane-bound (V0) domain of vacuolar proton-translocating ATPase	2.04005	0.000566054	1.71915	0.000796575
ZK622.3d	pmt-1	phosphoethanolamine N-methyltransferase	2.00564	0.0313327	2.05985	0.0203442
Y77E11A.15	col-106	collagen	1.83454	0.0201166	1.83597	0.0424318
W05H9.1	W05H9.1		1.77436	0.000307301	1.28679	0.00147354
F35C5.6	clec-63	Lectin C-type	1.71808	0.000264776	1.24665	0.00253773
F57F4.3	gfi-1	encodes a protein that contains 21 ET modules	1.67093	0.000206373	1.23742	0.0278094
Y65B4BL.5	Y65B4BL.5		1.6351	0.0408063	1.80343	0.0432346
K03E5.2a	K03E5.2		1.59213	0.00105137	1.16451	0.0761025
M6.1b	ifc-2	ifc-2 encodes three isoforms of an intermediate filament protein dispensable for viability but required for normal movement, growth rate, body size, body shape, and cuticle strength	1.56917	4.78499e-11	1.16631	0.000230285
T08A9.9	spp-5	transmembrane protein containing a saposin (B) domain; SPP-5 is predicted to function as a lipid-binding protein that may possess pore-forming,cytotoxic activity	1.5667	0.00221869	1.56116	0.00359379
F45H10.1	alh-7	ortholog of the human gene DJ73M23.2 (NAD+-DEPENDENT SUCCINIC SEMIALDEHYDE DEHYDROGENASE; ALDH5A1)	1.53253	0.0219944	1.58067	0.0374141
F10E7.7	rpl-33	large ribosomal subunit L35a protein.	1.43557	0.0184338	1.40349	0.0496862
K09E2.3	K09E2.3		1.43163	0.0345216	1.4707	0.0225292
F40F4.6	F40F4.6		1.35128	0.00206434	1.16413	0.0370451
F54C9.5	rpl-5	large ribosomal subunit L5 protein; by homology, RPL-5 is predicted to function in protein biosynthesis	1.3438	0.000641207	1.29421	0.00847519
F32H2.5	fasn-1	putative fatty acid synthase	1.30734	0.0127699	1.40492	0.0183344
F43G9.1	F43G9.1		1.25844	0.00531091	1.16315	0.0337848
T22D1.3a	T22D1.3		1.22697	0.0298592	1.36582	0.000391842
F44E7.4b	F44E7.4		1.22322	0.0328393	1.19465	0.106405
B0491.5	B0491.5		1.21395	0.0142727	1.15955	0.0190108
E04A4.8	rpl-20	large ribosomal subunit L18a protein.	1.21321	0.0182377	1.3915	0.000414077
F54D11.1	pmt-2	N-methyltransferase required for phosphocholine biosynthesis and viability	0.772049	0.00014472	1.25099	0.00275408
C46G7.4a	pqn-22	predicted to contain a glutamine/asparagine (Q/N)-rich ('prion') domain	0.763184	0.0142488	0.582927	0.000852205
F45E1.6	his-71	H3 histone required for embryonic viability, body morphology, and larval viability.	0.748931	0.000925964	0.749588	4.96916e-05
ZK131.6	his-12	H2A histone	0.74886	0.00689136	0.783842	0.0167683
ZK131.8	his-14	H4 histone.	0.745183	0.00243082	0.69715	0.00587841
T06E4.9	T06E4.9		0.735604	0.0056213	0.476623	0.0206967
R10E4.2b	tag-310		0.728687	0.00651672	0.742301	0.00184396
F18H3.3a	pab-2	polyadenylate-binding protein 1 homolog with high similarity to human PABP 1.	0.695346	0.0276522	0.762836	0.0418589
C34G6.7a	pqn-19	predicted to contain a glutamine/asparagine (Q/N)-rich ('prion') domain	0.690949	0.0378833	0.715857	0.0415652
D1054.11	D1054.11		0.663846	0.00186228	0.778854	0.0190899
C55B7.4a	acdh-1	short-chain acyl-CoA dehydrogenase; plays a key role in energy production	0.585642	0.00448204	1.59328	0.00154482
K09F5.2	vit-1	vit-1 encodes a vitellogenin	0.459784	0.000253489	1.16489	0.0930056
K12G11.3	sodh-1	sodh-1 alcohol dehydrogenase	0.426654	0.0268904	0.568511	0.0417784
C04F6.1	vit-5	vit-5 encodes a vitellogenin, a lipid-binding protein precursor	0.337702	7.19903e-06	1.18638	0.000878137
F59D8.2	vit-4	vit-4 encodes a vitellogenin	0.238183	0.000399218	1.45671	0.0253525

## Sheet: Heat Shock
Heat Shock
Accession	Gene Name	Description	gk193/wt	p value	tm1689/wt	p value
T27E4.9	hsp-16.49	hsp-16.49 encodes a 16-kD heat shock protein (HSP) that is a member of the hsp16/hsp20/alphaB-crystallin (HSP16) family of heat shock proteins	6.3671	1.10866e-07	7.27937	1.70994e-07
T27E4.8	hsp-16.1	hsp-16.1 encodes a 16-kD heat shock protein (HSP) that is a member of the hsp16/hsp20/alphaB-crystallin (HSP16) family of heat shock proteins	4.72564	1.83022e-11	5.44879	2.03418e-11
F44E5.5	F44E5.5		4.05073	0.00108109	3.92548	0.00117806
ZK622.3	pmt-1	phosphoethanolamine N-methyltransferase	2.51528	0.00305694	2.46472	0.00519511
Y71H10A.2	Y71H10A.2		2.10032	0.02101	1.95277	0.000407734
K09F5.2	vit-1	vit-1 encodes a vitellogenin	1.94601	9.09036e-06	2.33818	2.54672e-06
F45H11.2	ned-8	The ned-8 gene encodes a ubiquitin-like protein that is required for both embryogenesis and terminal hypodermal differentiation.	1.66772	0.0196332	1.74312	0.00736344
F46F11.2	cey-2	cey-2 encodes a cold-shock/Y-box domain-containing protein; by homology, CEY-2 is predicted to function as either an RNA-binding protein involved in translation or RNA processing, or a DNA-binding protein involved in transcriptional regulation; cey-2 mRNA is expressed maternally in the early embryo, in a pattern characteristic of class II maternal RNAs, which are initially detected throughout the…	1.66011	0.00171369	1.52677	0.015369
W06H3.1	W06H3.1		1.61017	0.0156612	1.65542	0.0399365
M01E11.5	cey-3	protein with a cold-shock/Y-box domain; it is predicted to be mitochondrial by phylogenetic profiling.	1.59638	0.0106979	1.49676	0.0170961
Y71F9AL.9	Y71F9AL.9		1.56721	0.00011225	1.42953	0.016248
C42C1.14	rpl-34	large ribosomal subunit L34 protein that affects growth and body coloration.	1.5592	2.57525e-07	1.44434	0.000600069
H06I04.4	ubl-1	ubl-1 encodes a protein similar to Drosophila ubiquitin/ ribosomal protein S27a that affects body length, fertility, and larval viability.	1.55611	0.00187292	1.4379	0.0232394
R151.3	rpl-6	large ribosomal subunit L6 protein.	1.54979	1.02175e-07	1.46639	2.5593e-14
F59D8.1	vit-3	vit-3 encodes a vitellogenin; VIT-3 is a major yolk component	1.54816	0.0104595	1.78013	0.0312285
C49F5.1	sams-1	S-adenosyl methionine synthetase	1.54415	2.07235e-09	1.46103	1.07782e-07
F56D12.5	vig-1		1.54292	3.16782e-05	1.43097	0.00717799
M01G5.3	M01G5.3		1.53728	0.00487021	1.30709	0.0224095
D1007.12	rpl-24.1	large ribosomal subunit L24 protein.	1.53604	2.08462e-05	1.45648	4.48156e-05
C09D4.5	rpl-19	large ribosomal subunit L19 protein.	1.5356	0.000146914	1.45181	4.0474e-05
F59D8.2	vit-4	vit-4 encodes a vitellogenin	1.53522	3.13761e-06	1.84632	3.95086e-06
R11D1.8	rpl-28	large ribosomal subunit L28 protein.	1.51343	0.00462002	1.37909	0.0492009
ZK652.4	rpl-35	large ribosomal subunit L35 protein.	1.50558	9.89304e-11	1.47159	1.85881e-06
T05E11.1	rps-5	small ribosomal subunit S5 protein.	1.49672	8.74155e-07	1.47551	1.77608e-07
T05F1.3	rps-19	small ribosomal subunit S19 protein, orthologous to human RPS19	1.49658	4.18175e-05	1.46601	0.00827908
F28C6.7	rpl-26	large ribosomal subunit L26 protein; by homology, RPL-26 is predicted to function in protein biosynthesis	1.49467	4.72494e-08	1.37742	1.11345e-05
Y18D10A.17	car-1	RNA-binding protein	1.48815	0.0024268	1.48572	0.000884358
W01A8.1	mdt-28		1.48575	0.005397	1.28597	0.0109819
B0336.10	rpl-23	large ribosomal subunit L23 protein.	1.48332	1.96965e-06	1.44954	5.3552e-05
C04F12.4	rpl-14	large ribosomal subunit L14 protein.	1.47163	3.83127e-09	1.39704	5.28084e-07
Y48B6A.2	rpl-43	large ribosomal subunit L37a protein.	1.46701	8.49313e-05	1.3483	0.00059273
C14B9.7	rpl-21	large ribosomal subunit L21 protein; by homology, RPL-21 is predicted to function in protein biosynthesis	1.45637	8.34781e-08	1.43545	0.000917433
B0412.4	rps-29	small ribosomal subunit S29 protein; by homology, RPS-29 is predicted to function in protein biosynthesis	1.45626	4.62414e-07	1.41818	1.00354e-05
C32E8.2	rpl-13	large ribosomal subunit L13 protein.	1.45436	1.65946e-08	1.3802	8.99742e-06
C06B8.8	rpl-38	large ribosomal subunit L38 protein.	1.45364	0.0126373	1.47512	0.0296267
C56C10.8	icd-1	beta-subunit of the nascent polypeptide-associated complex	1.4511	1.03301e-05	1.28359	0.00214622
F53A3.3	rps-22	small ribosomal subunit S15a protein.	1.43194	0.00236777	1.3713	1.77139e-06
Y24D9A.4	rpl-7A	large ribosomal subunit L7a protein required in mass RNAi assays for fertility, vulval development, and general health	1.42914	9.86921e-07	1.39518	2.66895e-07
Y37E3.8	Y37E3.8		1.41832	1.15458e-09	1.33355	3.62466e-07
M02H5.8	M02H5.8		1.40926	0.00384172	1.96584	0.00114109
C07H6.5	cgh-1	The ortholog of a RNA helicase ste13/ME31B/RCK/p54 that is required for oocyte and sperm function and the prevention of physiological germline-associated apoptosis	1.4083	2.09878e-05	1.36216	7.4001e-07
F54E7.2	rps-12	small ribosomal subunit S12 protein; by homology, RPS-12 is predicted to function in protein biosynthesis	1.40629	7.01292e-05	1.28766	0.025389
W09C5.6	rpl-31	large ribosomal subunit L31 protein.	1.40419	8.40878e-07	1.37639	0.000206961
F39B2.6	rps-26	small ribosomal subunit S26 protein; by homology, RPS-26 is predicted to function in protein biosynthesis	1.40192	7.76095e-06	1.31394	0.000179482
T24B8.1	rpl-32	large ribosomal subunit L32 protein.	1.40161	1.13692e-07	1.32769	3.23785e-05
M01F1.2	rpl-16	large ribosomal subunit L13a protein.	1.4	9.96494e-08	1.4357	4.34636e-07
B0041.4	rpl-4	large ribosomal subunit L4 protein.	1.39688	5.54834e-11	1.35012	5.68282e-11
F43E2.8	hsp-4	hsp-4 encodes a predicted homolog of the mammalian ER chaperone BiP that affects embryonic and larval viability; expression is most prominent in the spermatheca and transcription of hsp-4 is induced in the gut and in the hypodermis upon ER stress.	1.39559	0.00825	1.44678	0.000350823
C16A3.9	rps-13	small ribosomal subunit S13 protein; by homology, RPS-13 is predicted to function in protein biosynthesis	1.38917	3.63546e-07	1.4105	2.39611e-08
Y71A12B.1	rps-6	small ribosomal subunit S6 protein.	1.38657	7.82601e-10	1.34973	3.74841e-06
T01C3.6	rps-16	small ribosomal subunit S16 protein.	1.38476	6.78104e-11	1.26884	0.0002312
Y37E3.7	rpa-1	acidic ribosomal subunit protein P1.	1.38255	0.0016665	1.33458	0.00249739
F37C12.4	rpl-36	large ribosomal subunit L36 protein; by homology, RPL-36 is predicted to function in protein biosynthesis	1.37248	4.03982e-05	1.58912	0.00074773
Y45F10D.12	rpl-18	large ribosomal subunit L18 protein.	1.3711	1.52405e-11	1.41619	8.12597e-11
Y65B4BR.5	Y65B4BR.5		1.35687	3.59447e-07	1.25643	0.000538493
C53D5.6	imb-3	importin-beta-like protein ; IMB-3 is predicted to function as a nuclear transport factor that, with the RAN-1 GTPase, regulates nuclear import of ribosomal proteins	1.35452	0.0181317	1.27517	0.0189139
F56E10.4	rps-27	small ribosomal subunit S27 protein.	1.35451	6.4865e-06	1.28186	0.00010979
C30C11.4	C30C11.4		1.35391	4.92869e-05	1.29903	9.67734e-05
C53H9.1	rpl-27	large ribosomal subunit L27 protein.	1.34881	0.00535277	1.34883	0.0138556
F53G12.10	rpl-7	large ribosomal subunit L7 protein required in mass RNAi assays for embryonic viability and normally rapid growth.	1.34561	3.4621e-13	1.29067	5.01613e-10
F10B5.1	rpl-10	large ribosomal subunit L10 protein required in mass RNAi assays for embryonic viability, fertility, normally rapid growth, and normal body coloration	1.3421	3.14594e-08	1.41786	5.05716e-05
T21G5.3	glh-1	glh-1 encodes a putative DEAD-box RNA helicase a germ-line-specific, ATP-dependent RNA helicase	1.33996	0.00217871	1.30439	0.000236356
T22F3.4	rpl-11.1	large ribosomal subunit L11 protein.	1.33309	6.71419e-05	1.28271	2.59675e-05
F40F8.10	rps-9	small ribosomal subunit S9 protein.	1.32565	5.47053e-06	1.26767	3.12642e-05
K11H12.2	rpl-15	large ribosomal subunit L15 protein.	1.32542	0.000180178	1.27907	0.0152298
E04A4.8	rpl-20	large ribosomal subunit L18a protein.	1.32102	1.6193e-06	1.30306	1.66301e-05
B0250.1	rpl-2	large ribosomal subunit L8 protein.	1.3205	0.00010708	1.33363	0.00179016
T27E4.9	hsp-16.49	hsp-16.49 encodes a 16-kD heat shock protein (HSP) that is a member of the hsp16/hsp20/alphaB-crystallin (HSP16) family of heat shock proteins	1.31937	0.00744868	6.6131	1.74416e-06
F13B10.2	rpl-3	large ribosomal subunit L3 protein required in mass RNAi assays for embryonic and larval viability, fertility, and general health	1.31533	3.8627e-08	1.32019	3.84197e-05
F55D10.2	rpl-25.1	large ribosomal subunit L23a protein.	1.31456	0.000868371	1.501	0.00174861
Y22F5A.4	lys-1	putative lysozyme	1.31359	0.0168644	1.39741	0.0363748
F42C5.8	rps-8	small ribosomal subunit S8 protein; by homology, RPS-8 is predicted to function in protein biosynthesis	1.3109	2.30136e-07	1.25701	2.31052e-06
Y43B11AR.4	rps-4	small ribosomal subunit S4 protein.	1.31068	1.55936e-11	1.31539	2.6924e-11
T07A9.11	rps-24	small ribosomal subunit S24 protein; by homology, RPS-24 is predicted to function in protein biosynthesis	1.30795	0.000129609	1.22978	0.00338785
F36A2.6	rps-15	small ribosomal subunit S15 protein.	1.30427	0.0003682	1.26112	0.032889
F54C9.5	rpl-5	large ribosomal subunit L5 protein; by homology, RPL-5 is predicted to function in protein biosynthesis	1.29862	5.49967e-05	1.29767	0.000337387
T08B2.10	rps-17	small ribosomal subunit S17 protein.	1.29337	0.000201019	1.43948	1.70619e-06
C50B6.2	nasp-2		1.29112	0.00687641	1.31511	0.0195015
T05G5.10	iff-1	eIF-5A homolog that affects fertility and is required for germ cell proliferation and for some P granule components to localize properly	1.28669	0.00417542	1.22884	0.000136887
F40F11.1	rps-11	small ribosomal subunit S11 protein; by homology, RPS-11 is predicted to function in protein biosynthesis	1.28558	1.40493e-06	1.29743	0.00137295
C04F6.1	vit-5	vit-5 encodes a vitellogenin, by homology, VIT-5 is predicted to function as a lipid transport protein	1.28415	3.65794e-07	1.48893	4.49989e-09
C27A2.2	rpl-22	rpl-22 encodes a large ribosomal subunit L22 protein; by homology, RPL-22 is predicted to function in protein biosynthesis; in C. elegans, RPL-22 activity is broadly required for embryonic and germline development, as well as normal body coloration, morphology, and postembryonic growth rates.	1.28076	1.29139e-05	1.25796	0.00278583
C47E8.5	daf-21	daf-21 encodes a member of the Hsp90 family of molecular chaperones	1.27393	9.45324e-13	1.23415	2.28175e-08
M03F4.7	calu-1	calumenin	1.26629	0.000863323	1.25968	0.00769599
K03A1.5	sur-5	high similarity to H. sapiens Acetoacetyl-coenzyme A synthetase	1.26084	0.0434357	1.30159	0.0303093
F56F3.5	rps-1	small ribosomal subunit S3A protein.	1.26032	7.42624e-11	1.24118	5.26858e-06
K04D7.1	rack-1		1.25848	1.3039e-07	1.25943	1.80944e-06
C53B7.4	asg-2	homolog of ATP synthase G required both for growth at a normally high rate and for normal osmoregulation.	1.25459	0.0104503	1.36059	0.0115857
Y105E8A.16	rps-20	small ribosomal subunit S20 protein.	1.24002	1.03288e-08	1.28586	1.52507e-05
F26D10.3	hsp-1	hsp-1 encodes hsp70A, a member of the heat shock family of proteins	1.23521	4.28928e-10	1.25678	1.0484e-11
R13A5.8	rpl-9	large ribosomal subunit L9 protein that affects fertility and embryonic viability.	1.23221	1.9847e-05	1.32476	2.42391e-05
F25H2.11	tct-1	putative microtubule binding protein	1.21776	4.54263e-06	1.25971	1.24846e-05
T27E4.8	hsp-16.1	hsp-16.1 encodes a 16-kD heat shock protein (HSP) that is a member of the hsp16/hsp20/alphaB-crystallin (HSP16) family of heat shock proteins	1.20004	0.0121597	5.31642	0.00268852
K04D7.3	gta-1	ortholog of the human gene GABAT	0.803752	0.0216019	0.777871	0.00169411
T03F1.3	pgk-1	orthologous to the human gene PHOSPHOGLYCERETE KINASE 1	0.797116	0.00135872	0.784959	0.00625156
C42D4.1	C42D4.1		0.793598	0.0049168	0.444285	0.00112092
C01F6.6	tag-60		0.791129	0.0277938	0.668929	0.00179241
F02A9.2	far-1	fatty acid/retinol binding protein	0.789163	0.000154912	0.790997	0.000538468
K12G11.3	K12G11.3	sodh-1 alcohol dehydrogenase	0.788203	0.00154656	0.496664	0.000568451
F40E10.3	csq-1	calsequestrin that is required to normal survival in media containing either excess or deficient Ca[2+]	0.786283	0.0183132	0.795859	0.00739309
T05G5.6	ech-6	Enoyl-CoA hydratase/isomerase	0.785194	0.00230726	0.649686	2.13771e-05
T21B10.2	enol-1	orthologous to human ENOLASE 1	0.779497	1.10494e-07	0.780079	0.00160175
C06G3.5	C06G3.5	orthologous to human ADENOSINE DEAMINASE	0.775581	0.0046213	0.762409	0.010011
K12F2.1	myo-3	myo-3 encodes MHC A, the minor isoform of MHC (myosin heavy chain) that is essential for thick filament formation, and for viability, movement, and embryonic elongation	0.772932	0.000148473	0.758252	0.000384554
C28A5.3	nex-3	annexin, a member of a family of calcium-dependent phospholipid binding proteins; by homology, NEX-3 could function in membrane fusion, cytoskeletal interactions, and intracellular signaling	0.7672	0.00510929	0.774855	0.0400425
W10C8.5	W10C8.5		0.765624	3.1597e-05	0.793171	2.52155e-06
F46E10.10	F46E10.10		0.757034	5.82498e-07	0.778002	6.82838e-06
F55C5.5	tsfm-1	translational elongation factor Ts (EF-Ts) that binds two different EF-Tu proteins (EF-TU1/Y71H2AM.23 and EF-TU2/C43E11.4)	0.755631	0.0427308	0.714548	0.00801478
C38C3.5	unc-60	orthologs of actin depolymerizing factor/cofilin, actin-binding proteins that regulate actin filament dynamics	0.753979	0.00969988	0.760889	0.00350187
C34B2.8	C34B2.8		0.752535	0.0229409	0.718153	0.0149812
F53A2.7	F53A2.7		0.748598	0.00156945	0.725503	0.000241931
Y5F2A.1	Y5F2A.1		0.735505	0.000184406	0.747365	0.00412577
F10C1.7	ifb-2	ifb-2 encodes a nonessential intermediate filament protein; IFB-2 is predicted to function as a structural component of the cytoskeleton	0.729252	5.45619e-06	0.729398	1.72563e-06
C44B7.10	C44B7.10		0.725845	0.00187691	0.706966	0.000102593
F45E1.6	his-71	H3 histone required for embryonic viability, body morphology, and larval viability.	0.722305	0.00441203	0.710097	0.00327143
Y17G7B.7	tpi-1	orthologous to the human gene TRIOSEPHOSPHATE ISOMERASE 1	0.722176	4.46017e-09	0.735684	6.57327e-09
M6.1	ifc-2	ifc-2 encodes three isoforms of an intermediate filament protein dispensable for viability but required for normal movement, growth rate, body size, body shape, and cuticle strength	0.710138	0.00329161	0.737324	0.00383576
T03F1.11	T03F1.11		0.703884	0.0263578	0.7664	0.0205899
R06F6.9	ech-4		0.692718	0.0137571	0.766881	0.00945372
C09B8.6	hsp-25	member of the small heat shock family of proteins	0.691245	0.00657302	0.760374	0.00842662
K10B3.8	gpd-2	gpd-2 encodes one of four C. elegans glyceraldehyde-3-phosphate dehydrogenases (GAPDHs)	0.678622	0.000275561	0.637005	0.00105407
D1054.10	D1054.10		0.675414	0.000904624	0.669492	0.00295672
Y48B6A.14	hmg-1.1	member of the high mobility group (HMG) family of proteins.	0.66995	0.0022685	0.567975	0.0043921
ZK131.8	his-14	H4 histone.	0.66562	6.03381e-10	0.631943	2.97702e-10
W09H1.6	lec-1	galectin in which each galectin domain is homologous to typical vertebrate 14-kDa-type galectins; expressed most abundantly in the adult cuticle.	0.662204	1.01783e-07	0.746548	1.64846e-05
R13H4.2a	R13H4.2a		0.65933	0.000175134	0.583871	0.000234837
R11A5.4	R11A5.4		0.645943	1.22481e-10	0.650075	5.16902e-10
F57F5.1	F57F5.1		0.63951	0.018235	0.754275	0.00406701
K05B2.3	ifa-4	non essential intermediate filament protein	0.638008	0.0175006	0.620043	0.00173519
F52H3.7	lec-2	galectin, by homology, LEC-2 may play roles in cell adhesion and aggregation, proliferation, or programmed cell death	0.629162	0.000124561	0.690372	0.000467567
F15E11.15	F15E11.15		0.627331	0.0340546	4.56886	0.00125071
F40F4.2	lbp-2	novel fatty acid binding protein	0.625644	2.83045e-10	0.665165	1.51758e-07
H02I12.6	his-66	H2B histone.	0.625133	1.48364e-07	0.627174	2.57975e-05
Y62H9A.6	Y62H9A.6		0.62149	3.38345e-05	0.701482	0.0029698
T07C4.5	T07C4.5		0.611131	0.00818821	0.667499	0.000823463
D2030.5	mce-1		0.604109	0.00619873	0.61318	0.0016264
ZK131.6	his-12	H2A histone	0.583674	0.00177217	0.597164	0.000755362
T08A9.9	spp-5	SPP-5 is predicted to function as a lipid-binding protein that may possess pore-forming,cytotoxic activity	0.565238	0.0229439	0.658557	0.0214012
ZK637.13	ZK637.13		0.543256	7.72021e-05	1.84865	0.000507734
C42D4.1	C42D4.1		0.520109	2.92189e-05	0.667356	0.000421334
Y37D8A.19	Y37D8A.19		0.518813	0.00163939	0.604241	0.0267252
F08F1.8	tth-1	thymosin beta ortholog; TTH-1 plays a direct role in regulating actin polymerization and cytoskeletal organization in C. elegans	0.513571	0.00266302	0.587595	0.0106725
W05G11.6	W05G11.6		0.483523	1.34927e-11	0.605989	1.3851e-09
K08B4.6	cpi-1	cysteine protease inhibitors (cystatins)	0.405044	0.00236418	0.433071	0.011127
K08H10.1	lea-1	encodes a protein that is predicted to be hydrophilic and heat-resistant, and that might participate in anhydrobiosis.	0.400955	1.66635e-09	0.436137	3.88033e-09
B0213.6	nlp-31	nlp-31 encodes five predicted neuropeptide-like proteins	0.35622	3.94475e-06	0.344991	8.08889e-05
C05E4.9	gei-7	predicted isocitrate lyase/malate synthase	0.304398	1.69482e-10	0.273767	2.18462e-10
K12G11.3	sodh-1	sodh-1 alcohol dehydrogenase	0.220928	8.27581e-05	0.178234	6.8782e-05
